# Supplementary material for: Humoral and Cellular Immunity following Five Doses of COVID-19 Vaccines in Solid Organ Transplant Recipients: A Systematic Review and Meta-Analysis
Source: Vaccines (Basel). 2023 Jun 27;11(7):1166. doi: 10.3390/vaccines11071166 (PMC10384009; doi:10.3390/vaccines11071166)
Supplement: Supplementary file 1 [file vaccines-11-01166-s001.zip]

Archive with 6 entries (6 files):
- File S2 Included Studies.xlsx
- FIle S3 Data Extraction Analysis.xlsx
- File S4 Risk of Bias Assessment.pdf
- File S5 Doses Analysis.pdf
- File S6 Risk Factors Analysis.pdf
- File S1 Research Strategy.pdf
