# Supplementary material for: Humoral and Cellular Immunity following Five Doses of COVID-19 Vaccines in Solid Organ Transplant Recipients: A Systematic Review and Meta-Analysis
Source: Vaccines (Basel). 2023 Jun 27;11(7):1166. doi: 10.3390/vaccines11071166 (PMC10384009; doi:10.3390/vaccines11071166)
Supplement: Supplementary file 1 [file vaccines-11-01166-s001.zip › File S2 Included Studies.xlsx]

## Sheet: ورقة1
Study_name	Study design	Vaccine_type	Vaccine_doses	Organ_type	Sample_size	control	Humoral response	cellular response	Risk factors	notes
Alexandra T. Strauss August 2021	Cohort	(BNT162b2 (Pfizer-BioNTech) 53%)/(mRNA-1273 (Moderna) 47%)	2	liver	161	No Controls	(18) 21% after 1st dose of BNT162b2 (Pfizer-BioNTech). (37) 49% after 1st dose of mRNA-1273(Moderna). (44) 52% after 2nd dose of BNT162b2 (Pfizer-BioNTech). (31) 41% after 2nd dose of mRNA-1273(Moderna).	N/A	non response rate : time from transplantation <3 years (13) (30)%, 3-7 years (8)(26)%, antimetabolites use(5) (39)%, vaccine type :BNT16b2 (23) (27)%
Nassim Kamar,August 2021	Cohort	BNT162b2 (Pfizer-BioNTech)	3	78 Kidney 12 Liver 8 Lung or heart 3 pancreas	101	No Controls	0% before 1st dose , (4)4% before 2nd dose , (40)40% before 3rd dose, (67)68% after 4 weeks of 3rd dose .	N/A	non response rate : older age , had a higher degree of immunosuppression, and had a lower estimated glomerular filtration rate than patients who had an antibody response
Hall, V. G., Agust 2021	RCT	mRNA-1273	2	Vaccine: kidney (20), Pancreas and Kidney-Pancreas (15), Lung (11) Heart (10), Liver (4)	120	placebo	After the third dose, an anti-RBD antibody level of at least 100 U per milliliter was present in 33(55%) in the mRNA-1273 group And in 10 (18%) in the placebo group. After the third dose, the median percent virus neutralization was 71% in the mRNA-1273 group And 13% in the placebo group.	Median severe acute respiratory syndrome coronavirus 2 (SARS-CoV-2)–specific T-cell counts were greater after the third dose in the mRNA-1273 group than in the placebo group (432 vs. 67 cells per 106 CD4+ T cells; 95% CI for the between-group difference, 46 to 986)	N/A
Yael Peled, MD,a August 2021	prospective study	BNT162b2 (Pfizer/BioNTech)	2	Heart	77	136 healthy controls	IgG antiRBD antibodies after 2nd dose were detectable in 14 (18%) of the HT recipients.	N/A	N/A
Victoria G. Hall1, July 2021	prospective observational cohort	mRNA-1273 (moderna)	2	33 Lung 30 Kidney 28 Kidney-pancreas 18 Heart 15 Liver 3 others	127	No controls	After dose one, the response rate was 6/121 (5.0%). After two doses the response rate was 38/110 (34.5%) (no detectable response in 72/110 [65.5%]) and median antibody titer was 0.2 U/ml (IQR 0.2–2.10). many patients developed neutralizing antibody,We found that after the first dose 7/119 (5.9%) had positive neutralization antibody and after the second dose, this increased to 29/108 (26.9%).	we observed the following: 4/40(10.0%) had a positive CD4+ T cell response after the first dose of vaccine, and 23/48 (47.9%) had a positive CD4+ T cell response after the second dose of vaccine.	non response rate :(3) 4.5% Liver transplant pt.,,Tacrolimus trough; ng/mI,median (IQR)7.7 (6.4–9.9 %) ,,Mycophenolate mofetil/ mycophenolate sodium (64 )(88.9%),,
Sabina Herrera, July 2021	Cohort	mRNA-1273 (moderna)	2	46 Heart 58 Liver	104	No controls	22(37.9%) of LTR had SARS-CoV-2 antibodies after the first dose of the vaccine, AND 41(71%) after the second dose. 5(11%) of HTRs, had SARS-CoV-2 antibodies after the first dose of the vaccine and26 (57%) after the second dose.	After the second dose of the vaccine, 50(86%)of LTR showed S-ELISpot positivity, and 32(70%) HTRs showed S-ELISpot positivity. 94(90%) patients had humoral or cellular response to the mRNA-1273 SARS-CoV-2 vaccine	Heart Transplant :Combined (OR; 95% CI):Hypogammaglobulinemia 5.7 (1.6–21.1),,Vaccination first year after transplant 11.9 (2.4–58.42),,High dose of mycophenolic acid (≥1500 mg/ day) 3.34 (1.4–7.7). Liver transplant :Combined (OR; 95% CI):Hypogammaglobulinemia 61 (3.7–1004.3),,Vaccination first year after transplant 30.7 (3.1–307.2),,High dose of mycophenolic acid (≥1500 mg/ day)10.1 (2.3–44.3).
Brian J. Boyarsky, June 2021	Cohort	BNT162b2 (Pfizer-BioNTech)(342) 51%; OR mRNA1273(Moderna) 49% (307)	2	322 kidney, 129 liver, 97 heart, 71 lung, 5 pancreas, 26multiorgan	658	No controls	At a median (IQR) of 21 (18-25) days after dose 1, antibody was detectable in 98 participants (15%) (95% CI, 12%-18%). At a median (IQR) of 29 (28-31) days after dose 2, antibody was detectable in 357 participants (54%) (95% CI, 50%-58%). Overall, of the 658 participants, 98 (15%) had measurable antibody response after dose 1 and dose 2; 301 (46%) had no antibody response after dose 1 or dose 2; …	N/A	non response rate : after 2 doses of moderna or pfizer : Age >60(169) (50%),,pancreas transplant 4 (80%),,Lung transplant 43(61%),,kidney transplant168 (52%),,Years since transplant<3 years 114 (63%),,3-6 years 69(50%),,antimetabolite use 268 (57%),,Vaccine type :mRNA-1273 (Moderna)124(40%),,BNT162b2 (Pfizer-BioNTech)95 (51%)
William A.Werbel, Et, al., June 2021	Case report	(Pfizer-BioNTech) OR mRNA1273(Moderna) OR J&J/Janssen.	3RD DOSE	22 kidney 2 Heart 3 Liver 1 Lung 1 pancreas 1 Kidney & pancreas	30	No controls	Of the 6 patients with low-positive antibody titers before the third dose, all had high-positive antibody titers after the third dose. In contrast, of the 24 patients with negative antibody titers before the third dose, only (25%) had high-positive antibody titers after the third dose. (8%) had low-positive antibody titers, and (67%) remained negative.	N/A	N/A
Brian J. Boyarsky, August 2021	Prospective cohort	Ad26.COV2.S (Janssen or other mRNA vaccines	NOT REPORTED	Kidney (mRNA:330) - (Janssen:7); Liver (mRNA:160) - (Janssen:3); Heart (mRNA:100) - (Janssen:1); Lung (mRNA:94) - (Janssen:1); Other (mRNA:32) - (Janssen:0)	Janssen (N=12)	mRNA total (N=725): [mRNA-1273 (Moderna): N= 346 - BNT162b2 (Pfizer-BioNTech): N= 369	anti-RBD antibody was detectable in only 2 of 12 participants who received the Janssen vaccine compared with 430 of 725 who completed the mRNA vaccine series (17% versus 59%,	N/A	N/A
Yael Shostak,Et,al., June 2021	Prospective cohort	BNT162b2	2	Lung	168	No control	Seropositive S-IgG antibody titres were detected in 31 (18%) of 168 analysable participants, and six (4%) had seropositive titres after the first vaccine dose	N/A	non response rate :age (years )61·0 (51·0–68·5),,antimetabolite 129 (94%)
Rozen-Zvi B et al.May 2021	Prospective cohort	BNT162b2 (Pfizer- BioNTech)	2	Kidney	308	No control	only 112 (36.4%) tested positive for anti-S antibodies 2 - 4 weeks after receiving the second dose of BNT162b2 vaccine. Median antibody titre was 15.5 AU/mL (interquartile range (IQR) 3.5-163.6)	N/A	eGFR <60 mL/min/1.73 m2 174 (56.6%),,high dose cortecsteriods 35( 11.2%),,High calcineurin inhibitor level 198(64.3%),,
Itzhaki Ben Zadok et al. May, 2021	Prospective cohort	BNT162b2 (Pfizer- BioNTech)	2	Heart	42	No control	(7) 15.4% after 1st dose; (20)48.6% after 2nd dose 35.7% who were non responders to 1st vaccine dose became S-IgG seropositive to 2nd vaccine dose	N/A	Older age [68 (IQR 59–70) years vs. 46 (IQR 34–63) years, P =0.034] and anti-metabolite-based immunosuppression protocols (89% vs. 44%, P =0.011) were associated with low immunogenicity. mTOR inhibitors use (72%) ,,,Anti-metabolites (28%),,CNI-reduced (56%) ,,Anti-metabolite-based (44%),,	Antimetabolite immunosuppression regimen refers to mycophenolate mofetil, mycophenolic acid.,,CNI-based immunosuppression protocols include both CNIs and anti-metabolites, CNI-reduced protocols include CNIs and mTOR inhibitors, and CNI-free protocols include mTOR inhibitors and anti-metabolites.
Schmidt T, et al., preprint May, 2021	cohort	BNT162b2 (Pfizer-BioNTech) (8 )20%; OR mRNA-1273 (Moderna)(3) 5.5%; OR ChAdOx1 (30) 74.5%	1	36 kidney, 1liver, 1 heart, 2 liver-kidney	40	70 healthy controls	5.3% (2/38*) (vs 80% in controls) * two patients with evidence of prior infection was excluded. In SARS-CoV-2–specific antibodies and/or T cells are detectable in 95.7% of immunocompetent controls and (10)26.3% of transplant recipients after a single dose of mRNA-or vector-based vaccine	N/A	N/A
Grupper et al, April, 2021	Cohort	BNT162b2 (Pfizer- BioNTech)	2	kidney	136	25 health Care workers	(51) 37.5% (vs. 100% in controls), IgG titers significantly lower among SOT	N/A	When multivariate analysis was performed, variables associated with negative humoral response were older age (odds ratio 1.66 [95% confidence interval 1.17–2.69],p = .026), high-dose corticosteroids in the last 12 months (1.3 [1.09–1.86], p = .048], maintenance with triple immunosuppressive medications (1.43 [1.06–2.15], p = .038], and a regimen that includes MMF (1.47 [1.26–2.27],p = .049] . A m…
Rabinowich L, et al. April 2021	Cohort	BNT162b2 (Pfizer- BioNTech)	2	liver	80	25 healthy control	(38) 47.5% (vs. 100% in healthy controls)	N/A	Mean ± SD:eGFR (ml/min)56.32 ± 22.4,,Hb† (g/dl)13.11 ± 1.7,,Age (years)63.22 ± 11.9,,,number (percentage)High dose steroids last 12 months 13 (30.9)
Korth J et al. April ,2021	Cohort	BNT162b2 (Pfizer- BioNTech)	2	kidney	23	23 health care workers	(5) 21.7% (vs. 100% in controls). IgG titers significantly lower among SOT	N/A	N/A	the auther did not estimate p value
Chavarot N. et al. March , 2021	Cohort	BNT162b2 (Pfizer- BioNTech)	2	kidney	101	No control	(2) 2% after 1st dose; (6) 5.7% after 2nd dose	N/A	N/A
Benotmane I, et al. April , 2021	Cohort	mRNA-1273 (Moderna)	1 AND 2	kidney	One dose: N = 245 - Two doses: N = 205	No control	(26) 10.8% after 1st dose; (98) 47.8% after 2nd dose	N/A	MMF/MPA:91 (85.9),,, mTOR inhibitors:9 (8.5),,, Tacrolimus plus MMF/MPA:60 (56.6),,, Tacrolimus þ MMF/MPA þ steroids:46 (43.4),, eGFR, ml/min per 1.73 m2:54.4 (38.1–67.5),, Serum creatinine, mmol/L:137 (109–173)	Continuous variables are presented as medians (interquartile ranges), whereas categorical variables are given as n (%).
Marinaki et al, April, 2021	Cohort	BNT162b2 (Pfizer- BioNTech)	2	kidney and heart	N = 34; 10 kidney, 24 heart	116 matched health care workers	(20)58.8% (vs 100% in controls), IgG titers significantly lower among SOT	N/A	Antimetabolite maintenance immunosuppression, n (%):immunosuppression was the only factor that negatively influenced immune response: (11)33% in those receiving MPA versus (27)79% in those who did not (adjusted incidence ratio IRR 0.42, p = .027
Brian J. Boyarsky et al., May 2021	Prospective cohort	BNT162b2 (BioNTech/Pfizer) 218 (50%) Or mRNA-1273 (moderna) 218 (50%)	1	31 Kidney 28 Liver 9 Heart 4 Lung 1 Pancreas 2 Multiorgan	N=436	No control	17%: Antibodies were detectable in 76 of 436 participants.	N/A	Transplant recipients receiving anti–metabolite maintenance immunosuppression therapywere less likely to develop an antibody response than those not receiving such immunosuppression therapy (37% vs 63%, respectively; adjusted incidencerate ratio [IRR],0.22[95%CI,0.15-0.34];P < .001):Older transplant recipients were less likely to develop an antibody response (adjusted IRR, 0.83 [95% CI, 0.73-0.93…
Jackrapong Bruminhent, et al., October 2021	prospective cohort	inactivated whole-virus SARS-CoV-2 vaccine, CoronaVac® (Sinovac Biotech Ltd.),	2	kidney	35	38	anti-RBD IgG antibody was not significantly increased from the baseline (2.4 [1.1-3.7] vs. 1.6 [0.8–2.7] AU/ml, p = .07) among KT recipients. percentages of neutralizing antibody inhibition (0 [0–0] vs. 71.2 [56.8–92.2]%, p < .01).	the median (IQR) of SARS-CoV-2 mixed peptides-specific T cell responses was significantly increased compared with baseline (30 [4 -120] vs. 12 [0–56] T cells/106 PBMCs, p = .02) and not different from the controls.	N/A
Jennifer L. Alejo, et al ., December 2021	Case series	mRNA-1273(moderna) or Ad26.COV2.S( Janssen COVID-19 vaccine) Or BNT162b2 (BioNTech/Pfizer)	4	9 Kidney 4 Liver 2 Heart 1 Kidney-pancreas 1 Kidney -Liver 1 pancreas	18	no controls	low-positive titers were >0.8 U/mL but <50 U/mL (Roche), or >1.1 but <4 AU (EUROIMMUN). High-positive titers were ≥50 U/mL (Roche) or ≥4 AU (EUROIMMUN). 50% of participants with negative and all with low-positive titers pre-D4 showed boosting to high-positive titers post-D4.5	N/A	N/A
Roman Reindl-Schwaighofer, et al ., December 2021	RCT (Patients were randomized1:1 to receive a third dose of the same, previously administered, mRNA vaccine (mRNA-1273 or BNT162b2) or a single dose of the vector vaccine (Ad26COVS1).	vector Ad26.COV2.S( Janssen COVID-19 vaccine)n=(100) Or mRNA (BNT162b2 or mRNA-1273) n=(101)	3	KIDNEY	197	Vector = 98	(76)39% among the study population developed SARS-CoV-2 antibodies after the third vaccine. There was no statistically significant difference between the homologous and heterologousvaccination strategies,with a response rate of 35% vs 42% for mRNA vs vector vaccine (OR, 1.31; 95% CI, 0.71- 2.44; P = .38). Only (43)22%of seroconverted patients had neutralizing antibodies.	only 17 patients showing a positive T-cell response after the third vaccination	Receiving nontriple immunosuppression (odds ratio [OR], 3.59; 95%CI, 1.33-10.75), longer time after kidney transplant (OR, 1.44; 95%CI, 1.15-1.83, per doubling of years), and torque teno virus plasma levels (OR, 0.92; 95%CI, 0.88-0.96, per doubling of levels) were associated with vaccine response.
Yael Peled,et al., August 2021	Cohort	homologous dose of the BNT162b2 vaccine	3	HEART	96	NO CONTROL	IGg anti RBD response were detectable 14 (18%) of HT patients . the positive antibody response increased from 23% to 67%, with a corresponding increase in neutralizing capacity. The third dose elicited SARS-CoV-2 neutralization titers >9-fold and IgG anti-RBD antibodies >3-fold of the range achieved after the two primary doses.	a specific T-cell response following the third dose was evident in most transplant recipients.	Mycophenolate use, lower eGFR and higher C-reactive protein were independently associated with a reduced likelihood of generating an immune response.mycophenolate use was associated with a reduced oddmof achieving a positive antibody response (OR = 0.12, 95% CI 0.01-0.82, p = .042)
Eva Schrezenmeier, et al ., September 2021	cohort	ChAdOx1 nCoV19(Oxford/AstraZeneca)n=11 OR BNT162b2 (BioNTech/Pfizer) n=14	3	KIDNEY	25	NO CONTROL	Administration of a third dose resulted in seroconversion in (9) 36% of patients, associated with significant quantitative and functional changes within the spike antigen– specific B cell and CD41 T-helper cell compartment.	N/A	N/A
Nassim Kamar, Et al ., November 2021	Case series	BNT162b2 vaccine (Pfizer-BioNTech).	4TH	25 Kidney 5 Heart 4 Liver 3 pancreas	37	NO CONTROL	at 4 weeks after D4 32 of 37 patients (86.5%) had antibody concentration less than 140 BAU/mL (a threshold providing 12.4% protection among Heath care providers) and all 37 patients had NAb titers less than 64IU/mL.	N/A	N/A
Holden et al. August 2021	cohort	BNT162b2 (BioNTech/Pfizer)	2	52 Kidney 13 Liver 9 Heart 3 Lung Combined 3	80	NO CONTROL	Only 35.0% of SOT (n = 28) were able to mount a positive IgG immune response 6 weeks after the second dose of vaccine ( recipients having Positive IgG levels .	The T-cell response rate was extremely low.	Factors associated with non-response: Elderly [mean age= 60.2 (IQR 51.7–68.6) <0.01] AND Proliferation inhibitor (mycophenolate): 52 (100%) <0.01
Ahmad Yanis, Et,al., November 2021	Prospective cohort	BNT162b2 (BioNTech/Pfizer)	2	22 Kidney 20 Liver 6 Heart 4 Lung 2 Kidney and liver	56	N=26 healthy controls	SOT recipients demonstrated lower mean anti-SARS-CoV-2 antibody levels. 1st dose 0% (0/51) achieved humoral response. compared to HCs after each dose, and only (11) 21.6% achieved an antibody response after the second dose within the range of HC responses.	Similarly, the percentage of responsive CD4+ and CD8+ T cells in SOT recipients was lower than in HCs. The mean rise in %CD8+ T cells responsive to peptides from baseline was statistically significant among HCs (0.10%; 95% CI: [0.038, 0.17]; p = .002), though not among SOT recipients (0.047%; 95% CI: [−0.014, 0.11]; p = .13).	We found that SOT recipients receiving treatment with MPA had a lower estimated proportion of vaccine responders as compared to those treated with other immunosuppressive drugs (0/21 [0.0%] as compared to 11/30 [36.7%]; p = .002). Non-liver transplant recipients had a lower proportion of vaccine responders as compared to liver recipients (3/33 [9.1%] as compared to 8/18 [44.4%]; p = .003).
Rezzan Eren Sadio˘glu, Et, al., sep 2021	cross-sectional prospective observational study	inactivated SARS-CoV-2 vaccine (Sinovac)	2	kidney	85	no controls	the antibody response to the inactivated vaccine to be considerably low 16 (18.8%) in KTR.	N/A	The median (IQR) antibody level was 52.5 IU/ml (21.5–96). Age (48 vs. 38, p = .005) and serum creatinine levels (1.14 vs. 0.91, p = .04) were higher in non-responders and were also found to be independently associated with the antibody response (odds ratio (OR): 0.93, p = 0.012 and 0.15, p = 0.045, respectively) in multivariate analysis.
Louise Benning, Et,al., jan 2022	Prospective cohort	109mRNA/mrna or 16 AstraZeneca/ AstraZeneca, 9 AstraZeneca/ mRNA,	2	kidney	135	N=166 healthy controls	After the second vaccination, (antispike 1), (antireceptor-binding domain), and (surrogate neutralizing antibodies) were detectable in(40) 30%,(36) 27%, and (32)24% of kidney transplant recipients, respectively. only 23 of 36 (64%) and 24 of 36 (67%) kidney transplant recipients showed neutralization against B.1.351 and B.1.617.2, respectively, covid-19 varients .	N/A	N/A
Michael T. Ou, Et, al., Sep 2021	prospective cohort study	(316) BNT162b2 (BioNTech/Pfizer) or (273) mRNA-1273 (moderna)	2	535 kidney 32 pancreas 22 Liver 14 Heart 6 Lung	Nonbelatacept N=585	Belatacept N = 24	After dose 1, 0/24 (0%) belatacept patients had detectable antibodies, compared with 77 of 568 (14%) among the equivalent nonbelatacept population. After dose 2, 1/19 (5%) belatacept patients had detectable antibodies, compared with 190/381 (50%) among the equivalent nonbelatacept population	N/A	Belatacept use was associated with 16.7-fold lower odds of having a positive post-D2 titer result (P < 0.01).
Andrew H. Karaba, Et, al., Dec 2021	prospective, observational cohort	(14) Ad26.COV2.S (Janssen COVID-19 vaccine) or (33) mRNA-based vaccine	3RD DOSE	30 Kidney 10 Liver 4 Heart 2 Lung 1 pancres	N=47	N=15 healthy controls	Prior to a third dose of vaccine, 17 (36%) and 11 (23%) SOTRs were seropositive for anti-RBD and anti-S, respectively. After the third dose, these numbers increased to 36 (77%) and 34 (72%), respectively,	N/A	N/A	nAb, neutralizing antibody; NT50, 50% neutralization titer;
Deepali Kumar, Et, al., J march 2022	cohort	mRNA-1273 (moderna)	3RD DOSE	20 Kidney 15 pancreas- kidney 11 Lung 10 Heart 4 liver	N= 60	no controls	At 1 month, 11/60 (18.3%) patients had detectable neutralizing antibody responses to Omicron (log10ID50 of 2.38 [range 1.34–3.57]). At 3 months, 8/51 (15.7%) were positive (median log10ID50 [1.68; range 1.12–3.61; approximate fivefold reduction over time]).	N/A	N/A	No demographic variables were found to be significantly associated with Omicron response.
René Schramm, Et,al., July 2021	prospective cohort	mRNA vaccine BNT162b2	2	42 Heart 7 Lung 1 Heart-Lung	50	N= 50 Healthy controls	,,,poor immune responses to a two-dose BNT162b2 vaccination. majority of transplant patients 45 (90%) showed neither a detectable humoral nor a T-cell response three weeks after the completed two-dose BNT162b2 vaccination.,, no effect after 1st dose Anti-SARS-CoV-2 IgG titres above the cut-off value of 7.1 BAU/ml (Abbot-ELISA) were detected in all but one control subjects one 21 days after the pr…	,,,The Interferon (IFN)-γ response to spike antigens SARSCoV- 2 peptides in whole blood samples drawn 21 days after the boost dose was significantly lower in the Tx patient group [median 0.031 (0.007; 0.141)] when compared to controls [median 0.512 (0.172; 1.281), p < 0.0001)]. 8 Tx patients with no detectable antibodies after boost dose did show an IFN-γ release of > 0.16 IU/ml (suggested as a c…	N/A
Sophie Caillard,Et,al., jan 2022	Case reports	mRNA-1273 (moderna) Or BNT162b2 (BioNTech/Pfizer)	4th	kidney	92	no controls	The percentage of patients who had antispike IgG titers above 143 BAU/mL after the fourth dose was 48% for the BNT162b2 vaccine and 52% for the mRNA-1273 vaccine, and patients who received the mRNA-1273 vaccine had higher IgG titersThe percentage of patients who had antispike IgG titers above 143 BAU/mL after the fourth dose was 48% for the BNT162b2 vaccine and 52% for the mRNA-1273 vaccine, and …	N/A	N/A
Alessandra Mazzola, Et, al., june 2021	Retrospective cohort	BNT162b2 vaccine.	2	58 Liver 59 Kidney 26 Heart	143	N= 25 healthy controls	9/125 (7.2) after 1st dose The seroconversion rate after the second dose was significantly lower among SOT recipients (n=11) than among HCWs ((11) 28.6% vs 100.0%, P <.0001), respectively.	N/A	Recipients with negative serology 28 days after the second vaccine injection were more often over the age of 60 years (76.84% vs 57.89%, P = .029) compared with the recipients with positive serology. They were also more often kidney transplant recipients (47.37% vs 23.68%, P = .012), treated with corticoids (67.37% vs 42.10%, P = .005) and by an immunosuppressive tritherapy (56.84% vs 34.21%, P =…
Ana Luísa Correia, Et, al., jan 2022	Prospective observational study	mRNA vaccines (BNT162b2, Pfizer-BioNTech or mRNA-1273, Moderna) 70 (53.4%) received mRNA vaccines or replication-deficient adenovirus 61 (39.7%) vectorbased vaccines (ChAdOx1-S, AstraZeneca or Janssen, Ad26.CoV2.S, Johnson& Johnson)	2 of mRNA	kidney	Total N: 131 - seroconversion N=76	N=55 Non-seroconversion	Patients who received mRNA vaccines had significantly higher rates of seroconversion compared with adenovirus vector vaccines ((88)67% vs (43)33%, P < .001) and higher anti-spike IgG titers.	N/A	In univariable and multivariable analysis, the factors that significantly contributed to seroconversion were a longer post-transplant period, immunosuppression without an antiproliferative drug and vaccination with mRNA vaccines ,,,,,76 patients (58%), were longer time post-transplant, immunosuppression without an antiproliferative drug and vaccination with mRNA vaccines.,,,,,The majority of the …
Çiğdem Erol,Et, al., Dec 2021	Prospective observational study	31 Sinovac, or 17 BioNTech	2	N= 10 Liver N= 38 Kidney	48	N= 56 health controls all take sinovac	observed significantly higher seropositivity in healthy versus transplant patients after Sinovac vaccination (100% vs (32 ) 67.5%; P = .001).	N/A	N/A	However, we observed no significant seropositive differences for Sinovac versus BioNTech second doses in transplant recipients.
Sebastian Rask Hamm,Et,al., Feb 2022	Prospective cohort study	BNT162b2	2	61 Liver 102 Kidney 37 Lung	200	N= 200 health controls	In SOT recipients, geometric mean concentration (GMC) of anti-RBD IgG increased from first to second dose (1.14 AU/ml, 95% CI 1.08–1.24 to 11.97 AU/ml, 95% CI 7.73–18.77) and from second dose to 2 months (249.29 AU/ml, 95%CI 153.70–385.19). In SOT recipients, the predicted mean neutralizing capacity increased from baseline (2.99%, 95% CI 1.77%–4.72%) to 3 weeks after the first vaccine dose (11.95…	total of 13 (13.1%) of the SOT recipients and 22 (59.4%) controls had a positive T-cell response (p < 0.001). Seven of 70 (10.0%) SOT recipients who did not develop a humoral response developed a T-cell response, while six of 29 (20.7%) SOT recipients who developed a humoral response developed a T-cell response.	Risk factors associated with humoral non-response included age [relative risk (RR) 1.23 per 10-year increase, 95% CI 1.11–1.35, p < 0.001], being within 1 year from transplantation (RR 1.55, 95% CI 1.30–1.85, p < 0.001), treatment with mycophenolate (RR 1.54, 95% CI 1.09– 2.18, p = 0.015), treatment with corticosteroids (RR 1.45, 95% CI 1.10–1.90, p = 0.009), kidney transplantation (RR 1.70, 95% …
Gianluca Russo, Et,al., Sep 2021	Retrospective analysis	mRNA-based COVID-19 vaccine (BNT162b2)	2	kidney	82	no controls	After a median of 43 post-vaccine days, a SARS-CoV-2 anti-Spike seroprevalence of 52.4% (n = 43/82) was observed	N/A	According to the multivariable logistic regression analysis, lack of seroconversion after two-dose vaccination independently associated with patient age ≥60 years (OR = 4.50; P = .02) and use of anti-metabolite as an immunosuppressant drug (OR = 5.26; P = .004). Among younger patients not taking anti-metabolites, the seroconversion rate was high (92.9%
Alicja D˛ebska- ´ Slizie ´n, Et, al., Oct 2021	longitudinal study	105 mRNA vaccine: BNT162b2 (BionTech/Pfizer) or 37 mRNA-1273 (Moderna)	2	kidney	142	36	S-specific immune response (seroconversion) was seen in 73 (51.41%) of KTR, and in all controls 36 (100%).	N/A	Independent predictors of no response were elder age, shorter transplantation vintage, and a more than two-drug immunosuppressive protocol.,,,In subgroup analyses, the seroconversion rate was lowest among KTR using MMF/MPS treatment 60 (86.9)), treated with more than two immunosuppressants 57 (82.61), treated with corticosteroid 65 (94.2), younger patients age years median (IQR)58.0 (50–66).
Ruta Vaiciuniene, Et,al., Dec 2021	Prospective cohort study	BNT162b2 (Pfizer-BioNTech) SARS-CoV-2 mRNA vaccine	2	kidney	167	no controls	Only 39 patients (29%) developed antibody response against SARS-CoV-2 (_35.2 binding antibody units (BAU)/mL) after full vaccination.	For seropositive kidney transplant patients there was a significant negative correlation between anti- SARS-CoV-2 antibody titer and CD4/CD8 ratio (Spearman’s correlation coefficient 􀀀0.4, p = 0.02), percentage of CD19+ cells (r = 􀀀0.37, p = 0.02), and a positive correlation with percentage of CD8+ cells (r = 0.4, p = 0.01).	predictive factors for good antibody response to vaccine were better kidney function, higher hemoglobin level, and no use of mycophenolate mofetil
Chukwuma A. Chukwu,Et, al., March 2022	Retrospective observational cohort Study	BNT162b2 (Pfizer-BioNTech) or AZD1222 (Oxford-AstraZeneca)	2	kidney	373	no controls	Antibody responders were 56.8% (212/373) and non-responders 43.2% (161/373).	N/A	nonresponse was associated with mycophenolic acid immunosuppression [OR, 0.02(0.01– 0.11), p<0.001] and increasing age [OR per 10year increase, 0.61(0.48–0.78), p<0.001]Antibody response was associated with greater estimated glomerular filtration (eGFR) rate [odds ratio (OR), for every 10 ml/min/1.73m2 = 1.40 (1.19–1.66), P<0.001]
Gianpiero D’Offizi, Et, al., Oct 2021	Cohort	anti-SARS- CoV2 mRNA vaccines	2	LIVER	61	51	before 1st dose (T0), 2nd dose (T1) and 2 weeks after 2nd dose (T2).Median anti-spike titre in LTRs increased significantly between doses: 1.7 BAU/ml (IQR 0.47-9.12) at T1 vs. 82.5 BAU/ml (IQR 6.15-419.20) at T2 (P < .008). HUMORAL RESPONSE: Anti-spike response at T2 was significantly lower in LTRs compared with HCs ((47) (77.0% vs. 100%, P = .001).	In LTRs, median IFN-γ level was 3.5 pg/ml (IQR 0.1-10.8) at T0, 9.5 pg/ml (IQR 2.1-29.9) at T1 and 49.1 pg/ml (IQR 5.3-189.3) at T2 (T0 vs. T2: P < .0001). In HCs, median IFN-γ level was 0.85 pg/ml (IQR 0.1-5.7) at T0, 112.2 pg/ml (IQR 53.5-205.0) at T1 and 344.0 pg/ml (IQR 193.6-699.6) at T2 (T0 vs. T1: P < .0001; T1 vs. T2: P < .0001). Positive IFN-γ response at T2 was significantly lower in LT…	Treatment with MMF was significantly associated with anti-RBD non-response [RR 1.60 (1.16-2.20) P = .0039), while time from transplant >6 years [RR 2.19 (1.15-4.16); P = .0176], age>55 years [RR 0.72 (0.53-0.98) P = .0388] were associated with lower nAb and IFN-γ production, respectively.	Humoral response was measured by quantifying both anti-spike and neutralizing antibodies; cell-mediated response was measured by PBMC proliferation assay with IFN-γ and IL-2 production.
Madhusudhanan Narasimhan, Et, al., june 2021		48 Pfizer-BioNTech or 25 Moderna	2	LUNG	N=73	N= 49	About 25% of SARS-CoV-2 uninfected-LT patients generated a positive spike-IgG response following 2D of vaccines, with (9) 36% in the Moderna cohort and only(9) 19% in the Pfizer cohort. LT recipients had significantly decreased median IgGSP levels (1.7 AU/mL, 95% CI: 0.6–7.5 AU/mL) when compared to the non-transplant, naïve (never SARS-CoV-2 infected) participants (14,209 AU/mL, 95% CI: 11,261–18…	2D-vaccine-administered LT subjects that had Cylex results: LOW 22/56 (39.3),,,,Moderate 26/56 (46.4),,,HIGH 8/56 (14.3)	N/A	the CD4 T-cell response was stratified as low (ATP < 225 ng/mL), moderate (ATP 226–524 ng/mL), and strong (ATP > 525 ng/mL)
Yana Davidov,Et,al., oct 2021	Cohort	BioNTech BNT162b2	2	LIVER	76	174	transplant recipients showed reduced immune responses compared with controls ((55) 72% versus 94.2%; P < 0.001). the geometric mean of RBD IgG and NA titers were 2.1 (95% confidence interval [CI], 1.6-2.6) and 150 (95% CI, 96-234) among transplant recipients and 4.6 (95% CI, 4.1-5.1) and 429 (95% CI, 350-528) in the control group, respectively (P < 0.001).	N/A	A univariate analysis found that LT recipients who did not develop IgG antibodies were older compared with those who developed antibodies (68 years versus 60 years; P = 0.046), were of older age at transplantation (58 years versus 47 years; P = 0.02), underwent combined liver and kidney transplantation (19% versus 1.8%; P = 0.01), and were more likely to have chronic kidney injury (73.7% versus 2…
Tammy Hod,Et,al., Nov 2021	Obserevational Study	BNT162b2 (BioNTech/Pfizer)	2	KIDNEY	120	202	Nuetrilizing Antibodies were detected in only 42 of 120 (35%) of RTR versus 197 of 202 (97.5%) immunocompetent controls (P < 0.001). NA geometric mean titers in RTR were significantly lower versus the control group {83.7 (95% confidence interval [CI], 50.5-138.8) versus 482 (95% CI, 411-566), P < 0.001}.	N/A	In a multivariable analysis, mycophenolic acid (MPA) dose and hemoglobin level were found to be independent predictors for antibody response in RTR. Hemoglobin blood level <13 g/dL reduced the antibody response by 63% (P = 0.04).
Marta Kantauskaite, Et, al., Feb 2022	prospective multicenter observational study	125 BNT162b2- Biontech/Pfizer or100 mRNA-1273-Moderna	2	KIDNEY	225	176	After the vaccination, 56 (24.9%) KTRs became seropositive of whom 68% had neutralizing antibodies This immune response was significantly lower compared to controls (239 [78–519] BAU/ml versus 1826 [560–3180]BAU/ml for KTRs and controls, p < .0001).	N/A	The strongest predictor for an impaired response was mycophenolate mofetil (MMF) treatment,,,Multivariate regression analysis revealed that MMF-free regimen was highly associated with seroconversion (OR 13.25, 95% CI 3.22–54.6; p < .001). Multivariate regression analysis revealed that MMF-free regimen was highly associated with seroconversion (OR 13.25, 95% CI 3.22–54.6; p < .001). 187 out of 225…
Deepali Kumar,Et, al., Nov 2021	Secondary Analysis of RCT	mRNA-1273 vaccine	3RD DOSE	n=60 11 lung 10 heart 20 kidney 15 pancreas -kidney pancreas 4 liver	60	N= 57 receive Placebo 16 lung 8 heart 9 kidney 9 pancreas-kidney pancreas 15 liver	the proportion with a positive neutralization response versus placebo was improved for all 3 variants as measured by both assays. Based on the pseudovirus neutralization assay against the Delta variant, 33 of 60 (55%) patients were positive in the mRNA-1273 group versus 10 of 57 (18%) in the placebo group (difference, 37 [95% CI, 19 to 53] percentage points). The differences were 36 (CI, 17 to 51…	N/A	N/A
Mariana Seija, Et, al., Dec 2021	multicentre cross-sectional study	inactivated whole-virus SARS-CoV-2 vaccine, CoronaVac or BNT162b2 (BioNTech/Pfizer)	2	KIDNEY	N= 245 CoronaVac and N=39 BNT162b2	N= 82 healthy Controls	Only (80) 29% of KT recipients showed seroconversion ((14)36.5% BNT162b2,(68) 27.8% inactivated virus, in comparison with 100% in healthy control with either vaccine. Antibody levels against RBD were higher with BNT162b mRNA than with inactivated virus.	N/A	In multivariate analysis, variables associated with negative humoral response were age {per 10 years, odds ratio 1.372 [95% confidence interval (CI) 1.097–1.715], P = 0.006}, triple immunosuppression [3.197 (1.714–5.96), P = 0.000] and eGFR <60 mL/min/1.73 m2 [2.18 (1.24–23.83), P = 0.007], whereas time post-KT was negatively associated with negative humoral response [0.996 (0.992–1)]
Lea Timmermann, Et, al., Dec 2021	homogenous Cohort	mRNA-based vaccine BNT162b2 (BioN-Tech) or mRNA-based vaccine mRNA-1273 (Moderna) or the vector-based vaccine JNJ-78436735 (Janssen)	three with the mRNA-based vaccine mRNA-1273 and one with the vector-based vaccine JNJ-78436735	Liver	118	NO CONTROL	92 (78.0%) had developed detectable SARS-CoV-2-specific anti-spikeprotein- IgG antibodies.	N/A	Patients with a history of alcoholic liver disease before transplantation showed significantly lower seroconversion rates (p = 0.006). Immunosuppression also significantly influenced antibody development (p < 0.001). Patients run on a mycophenolate mofetil (MMF)-based regimen were more likely not to develop antibodies compared to patients run on a non-MMF regimen (p < 0.001).	We recommended they receive the first dose at least 6 months after transplantation to increase the chance of seroconversion
Aura T. Abedon,Et, al ., Jan 2022	observational study	mRNA-1273, BNT162b2, Ad.26.COV2.S	5 Doses of BNT162b2 or mRNA-1273, Ad.26.COV2.S 10 (56%) had 4 preceding mRNA vaccinations, and 8 (44%) had 3 preceding mRNA vaccinations plus 1 Ad.26.COV2.S dose. D5 included 14 mRNA-1273, 3 BNT162b2, and 1 Ad.26.COV2.S doses.	8 kidney, 4 liver , 3 lung , 2 heart , 1 liver-kidney	18	no controls	Antibody testing was performed 27 (21–34) d post-D5; 17 of 17 (100%) who tested on the same platform had higher antibody titers, whereas 1 tested seronegative on 2 different platforms before and after D5.	N/A	N/A	Of 12 SOTRs on MMF, 4 of 12 (33%) modified their MMF dose surrounding D5: 2 discontinued MMF (1 temporarily) and 2 reduced their doses (25% and 50%, respectively) before receiving D5.
Bilgin Osmanodja, Et, al. may 2022	Retrospective Study	BNT162b2,mRNA-1273, ChAdOx1-S,Ad26.COV2.S	3 Doses: 603 (72.8%) receiving mRNA vaccination , and 4 Doses : 250 (86.8%) receiving mRNA vaccination, and 5 Doses : 40 (100%) receiving mRNA vaccination	all Kidney transplant	1478	no control	Serological response was 19.5% after basic immunizations, and increased to 29.4%, 55.6%, and 57.5% in response to third, fourth, and fifth vaccinations, resulting in a cumulative response rate of 88.7%.
