# Supplementary material for: Humoral and Cellular Immunity following Five Doses of COVID-19 Vaccines in Solid Organ Transplant Recipients: A Systematic Review and Meta-Analysis
Source: Vaccines (Basel). 2023 Jun 27;11(7):1166. doi: 10.3390/vaccines11071166 (PMC10384009; doi:10.3390/vaccines11071166)
Supplement: Supplementary file 1 [file vaccines-11-01166-s001.zip › FIle S3 Data Extraction Analysis.xlsx]

## Sheet: General
Study number	Studies ID	Country	Vaccine type	Number of patients	Method of response detection	Dose (time to antibody testing after the last dose unless otherwise stated)	Responders/Total
1	Strauss, 2021	United States	BNT162b2 vaccine = 85 (53%)	161	(EUROIMMUN [Lubek, Germany] to the subunit 1 [S1] domain of the SARS-CoV-2 spike protein	21 days (19-25)	55/161
			mRNA-1273 vaccine = 76 (47%)		Roche Elecsys [Indianapolis, IN] to the receptor binding domain [RBD] of the SARS-CoV-2 spike protein	30 days (28-31)	75/161
2	Kamar, 2021	France	BNT162b2 vaccine	101	Wantai enzymelinked immunosorbent assay (Beijing Wantai Biological Pharmacy Enterprise) for detection of SARS-CoV-2 spike protein	One month after the forth dose	67/101
3	Hall, (A) 2021	Canada	mRNA-1273 vaccine	60 with third dose 57 without third dose	Elecsys Anti-SARS-CoV-2 immunoassay [Roche] for detection of anti–receptor binding domain (RBD) antibody	4±1 weeks after the third dose of vaccine	Anti-RBD with 3rd dose = 33/60 without 3ed dose = 10/57
					Neutralizing antibodies were assessed via the SARS-CoV-2 Surrogate Virus Neutralization Test (SVNT) assay (GenScript)		Neutralizing antibodies with 3rd dose = 36/60 without 3ed dose = 14/57
					SARS-CoV-2 specific CD4+ and CD8+ T-cell responses
4	Peled, 2021	Israel	BNT162b2 vaccine	77	“inhouse” enzyme-linked immunosorbent assay that detects IgG antibodies against SARS-CoV-2 RBD	21 (±10) days following the second dose of the vaccine	14/77
					neutralization assay was performed to detect SARS-CoV-2 neutralizing antibodies using a propagation-competent VSV-spike similar to the one previously published (kindly provided by Gert Zimmer, University of Bern, Switzerland)	*	Neutralizing antibodies 8/77
5	Hall , (B) 2021	Canada	mRNA-1273 vaccine (Moderna)	Included patients = 127 After 1st dose = 121, as 6 patients were excluded After 2nd dose = 110 as 16 patients were excluded	Semi-quantitative anti-spike serologic testing using the Roche Elecsys anti– SARS-CoV-2 S enzyme immunoassay for IgG antibody against the receptor binding domain of the spike protein (anti-RBD).	4–6 weeks after the second dose of vaccine (V2) for testing	AntiRBD antibody 38/110 after two doses
					Neutralizing antibodies were assessed via the SARS-CoV-2 Surrogate Virus Neutralization Test (SVNT) assay (GenScript)		Neutralizing antibodies: 29/108 after the 2nd dose
					SARS-CoV-2 specific CD4+ and CD8+ T cell responses were assessed		Cell mediated response: 23/48 with positive CD4+ T cell response after 2nd dose
6	Herrera, 2021	Spain	mRNA-1273 (Moderna)	116 were included at the enrollment then 11 patients were excluded and 104 were remained	antibodies response against the S protein (IgM/IgG) and the cellular response to the S protein of SARS-CoV-2 virus by means of the ELISpot technique. A serological assay based on the chemiluminescent immunoassay by Atellica analyzer was used to determine the presence of total (IgG and IgM) antibodies against SARS-CoV-2	4 weeks after each vaccine dose	IgG/IgM antibodies 67/104
							S-ELISpot positivity 82/104
7	Boyarsky (A), 2021	United States	mRNA-1273 (Moderna) = 307	658	Roche Elecsys anti–SARS-CoV-2 S enzyme immunoassay which tests for the receptor-binding domain of the SARS-CoV-2 spike protein	29 (28-31) days	357/658
			BNT162b2 (Pfizer-BioNTech) = 342		or the EUROIMMUN enzyme immunoassay which tests for the S1 domain of SARS-CoV-2 spike protein
8	Werbel, 2021	United States	During the initial vaccination, 17 (57%) of the 30 patients received 2 doses of (Pfizer/BioNTech), and 13 (43%) received 2 doses of the mRNA-1273 vaccine (Moderna). Third dose was: 15 patients received the Ad26.COV2.S vaccine (Johnson & Johnson/Janssen), 9 received the mRNA-1273 vaccine (Moderna), and 6 received the 162b2 vaccine (Pfizer/BioNTech)	30	EUROIMMUN anti-S1 IgG assay or Roche Elecsys anti-RBD pan-Ig assay	14 days (14 to 17 days) after the third dose of vaccine.	14/30
9	Boyarsky (B), 2021	United States	Janssen group (n=12)	12	Roche Elecsys anti-SARS-CoV-2 S enzyme immunoassay which tests for antibodies against the receptor-binding domain (RBD) of the spike protein	one month after vaccination median (IQRs) 33 d (31–44) after Janssen vaccination	2/12 in Janssen group
			Moderna = 346	346			430/725 in mRNA group
			BNT162b2 (Pfizer-BioNTech) = 369	369
10	Shostak, 2021	Israel	BNT162b2 (Pfizer-BioNTech)	168	SARSCoV-2 IgG II Quant assay (Abbott Ireland Diagnostic Division) was used for quantitative measurements of S-IgG antibodies	at days 14–21 after the second vaccine dose, 16 days (IQR 15–18; range 11–21)	31/168 after the second dose 6/168 were positive after first dose
11	Rozen-Zvi , 2021	Israel	BNT162b2 (Pfizer-BioNTech)	308	The SARS-CoV-2 IgG II Quant (Abbott©) assay was used for quantitative measurement of IgG antibodies against the spike protein of SARS-CoV-2	2-4 weeks after receiving the second dose of BNT162b2 vaccine, median time of 28 days from the second vaccine dose	112/308 after the second dose
12	Ben Zadok, 2021	Israel	BNT162b2 (Pfizer-BioNTech)	42 who became 39 after exclusion of three patients for missing data	SARS-CoV-2 IgG II quantitative testing was performed using the Abbott architect analyzer i2000sr platform in accordance with the manufacturer’s package insert. The assay detects antibodies against the receptor binding protein of the S1 subunit of the spike protein of SARS-CoV-2.	at days 21–26 and at days 35–40 after the first vaccine dose	6/39 were positive after the 1st dose 18/37 were positive after 1st or both doses 10/28 were positive only after the 2nd dose
13	Schmidt, 2021	Germany	vector/vector = 9	40 were included at first 38 were analyzed after 1st dose 34 were analyzed after 2nd dose	SARS-CoV-2–specific IgG antibodies towards the receptor binding domain of SARS-CoV-2 spike protein were quantified using an enzyme-linked immunosorbent assay (ELISA) according to the manufacturer's instructions (SARS-CoV-2-QuantiVac, Euroimmun, Lübeck, Germany)	13–30 days after the first and the second vaccination, at a median of 16 (IQR 6) days after the first vaccination, and at a median of 14 (IQR 3) days after the second vaccination	IgG after 1st dose = 2/38 after 2nd dose = 12/34
			vector/mRNA = 20		A neutralization assay based on antibody-mediated inhibition of soluble ACE2 binding to the plate-bound S1 receptor binding domain was used according to the manufacturer's instructions (SARS-CoV-2-NeutraLISA, Euroimmun)		Neutralizing antibodies After 1st dose = 0/38 After 2nd dose = 10/34
			mRNA/mRNA = 9				Cellular immunity CD4 T cells after 1st dose = 5/38 after 2nd dose = 21/34 CD8 T cells after 1st dose = 5/38 after 2nd dose = 14/34
14	Grupper, 2021	Israel	BNT162b2 SARS-CoV-2 (Pfizer-BioNTech)	The blood samples were collected between 10 and 20 days after the second vaccine dose injection	LIAISON SARS-CoV-2 S1/S2 IgG chemiluminescent assay (DiaSorin S.p.A.) was used according to the manufacture instructions, to detect IgG antibodies directed against a recombinant S protein (S1/S2)	The blood samples were collected between 10 and 20 days after the second vaccine dose injection.	51/136 after 2nd dose
15	Rabinowich, 2021	Israel	Pfizer-BioNTech BNT162b2	80	LIAISON SARS-CoV-2 S1/S2 IgG chemiluminescent assay against a recombinant Spike (S) protein (S1/S2) (DiaSorin S.p.A., Saluggia, Italy) was used according to the manufacture instructions	10–20 days after receiving the second Pfizer-BioNTech BNT162b2 SARS-CoV-2 vaccine dose	38/80 after the second dose
					Detection of IgG antibodies directed against the SARS-CoV-2 nucleocapsid (N) protein was performed with an Architect i2000SR analyzer (Abbot Diagnostics, IL, USA) and Abbott chemistry kit according to the manufacture instructions
16	Korth, 2021	Germany	BNT162b2 (Pfizer-BioNTech)	23	SARS-CoV-2 IgG against the Spike glycoprotein using an approved anti-SARS-CoV-2 IgG CLIA (LIAISON® SARSCoV-2 TrimericS IgG assay, Diasorin, Saluggia, Italy)	Fourteen days after the second vaccination	5/23 after the second dose
17	Chavarot, 2021	France	BNT162b2 (Pfizer-BioNTech)	101	Using SARS-CoV-2 IgG II Quant antibody test (Abbott) in Necker and serum total SARS-CoV-2 antibodies ELISA kit (Beijing Wantai Biological Pharmacy Ent Co., Ltd, China) for SARS-CoV-2 spike glycoprotein (S1, S2)	28 and 60 days after the frst vaccine dose	2/101 were positive after the 1st dose 2/35 were positive after the 2nd dose
					To analyze T-cell responses, enzyme-linked immunospot assay (EliSpot) measuring interferon-γ produced by specific SARS-CoV-2 T cells was performed at days 28 and 60		Specific antispike T-cell response After 1st dose 2/40 After 2nd dose 7/23
18	Benotmane, 2021	Israel	mRNA-1273 SARS-CoV-2 vaccine (Moderna)	205	the ARCHITECT IgG II Quant test (Abbott)	Serologic response was assessed on the day of the second injection and 1 month thereafter	98/205 had positive serology after 28 days after the second dose 24/205 had positive serology after 1st and 2nd doses
19	Marinaki, 2021	Greece	BNT162b2 vaccine	34	an anti-SARS-CoV-2-RBD IgG assay (Abbott SARS-CoV-2 IgG II Quant)	at a median of 10 (IQR: 9–10) days from the second vaccination dose	20/34 after the second dose
20	Boyarsky, (C), 2021	United States	Pfizer-BioNTech: 227 (52%)	436	Two sampling methods: the TAPII blood sampling and the standard venipuncture. * TAPII samples were tested using an enzyme immunoassay (EUROIMMUN) that tests for antibodies to the S1 domain of the SARS-CoV-2 spike protein * The venipuncture samples were tested by anti–SARS-CoV-2 S enzyme immunoassay (Roche Elecsys) that tests for antibodies against the receptor binding domain of the SARS-CoV-2 spi…	14 to 21 days after vaccination , At a median of 20 days (IQR, 17-24 days) after the first dose of vaccine	After first dose: 76/436
			Moderna: 209 (48%)
21	Bruminhent 2021	Thailand	inactivated whole-virus, CoronaVac® (Sinovac Biotech Ltd.)	35	Abbott SARS-CoV-2 IgG II Quantification assay, and SARS-CoV-2 NeutraLISA surrogate neutralization test assay (Euroimmun).	2 weeks post 2nd dose	4/35.
22	Alejo 2021	United States	mRNA	18	Roche Elecsys anti–SARS-CoV-2 S or the EUROIMMUN immunoglobulin G enzyme immunoassays	2–6 weeks post 4th dose	15/18
23	Reindl-Schwaighofer 2021	Austria	mRNA (BNT162b2 or mRNA-1273)	99	Elecsys® Anti- SARS-CoV-2enzymeimmunoassay (Roche Diagnostics)	4 weeks post 3rd dose	35/99
			vector (Ad26COVS1)	98			42/98
24	Peled 2021	Israel	Pfizer BNT162b2	96	“in-house” enzyme-linked immunosorbent assay (ELISA), and SARS-CoV-2 pseudo-virus (psSARS-2) neutralization assay	18 days post 3rd dose	64/96
25	Schrezenmeier 2021	Germany	heterologous ChAdOx1 (AstraZeneca)	11	ELISA (Euroimmun), and SARS-CoV-2 neutralization test (GenScript)	27 days post 3rd dose	6/11.
			homologous BNT162b2 (BioNTech)	14			3/14.
26	Kamar 2021	France	mRNA-based BNT162b2 (Pfizer BioNTech)	37	Wantai enzyme linked immunosorbent assay	4 weeks post 4th dose	18/37
27	Holden 2021	Denmark	BNT162b2 (Pfizer)	80	semiquantitative EUROIMMUN SARS-COV-2 ELISA assay	6 weeks post 2nd dose	28/80
28	Yanis 2021	United States	BNT162b2	54	enzyme-linked immunosorbent assay (ELISA)	21–42 days post 2nd dose	11/51.
29	Sadioglu 2021	Turkey	Inactivated SARS-CoV-2 vaccine (CoronaVac; Sinovac Biotech, China)	85	enzyme immunoassay kit (DIA.PRO, Milano, Italy)	median 31 days post 2nd dose	16/85
30	Benning 2022	Germany	mRNA/mRNA	109	SARS-CoV-2 total assay, and Surrogate Virus Neutralization Assay	median 21 days post 2nd dose	41/135
			AstraZeneca/ AstraZeneca	17
			AstraZeneca/ mRNA	9
31	Ou 2021	United States	mRNA-1273 (Moderna)	273	EUROIMMUN, Lübeck, Germany), and Roche Elecsys, Rotkreuz, Switzerland	median 29 days post 2nd dose	191/400
			BNT162b2 (Pfizer/BioNTech)	316
32	Karaba 2021	United States	mRNA	33	EUROIMMUN anti-SARS- CoV- 2 IgG enzyme-linked immunosorbent assay (ELISA)	2 weeks post 3rd dose	34/47
			Ad26. COV2.S	14
33	Kumar 2022	Canada	mRNA-1273	60	Roche Elecsys anti-SARS-COV-2 S enzyme immunoassay, and SARS-CoV-2 spike pseudotyped lentivirus assay	3 months post 3rd dose	11/60 after 1 month, and 8/51 after 3 months
34	Schramm 2021	Germany	mRNA BNT162b2 vaccine (Pfizer-BioNTech)	50	Abbott, Euroimmun and RocheElecsys Immunoassays, and cPass™ SARS-CoV-2 Neutralization Antibody Detection KIT	21 days	5/50.
35	Caillard 2022	France	mRNA vaccine (BNT162b2 [Pfizer]	34	-	2-6 weeks	16/34
			mRNA-1273 [Moderna]	58			30/58
36	Mazzola 2021	France	BNT162b2	133	Alinity I, Abbott Diagnostics, and Chemiluminescent microparticle immunoassays (CMIA)	28 days	38/133
37	Correia 2022	Portugal	mRNA BNT162b2	68	Alinity i SARS-CoV-2 IgG II chemiluminescent immunoassay (CMIA)	2–4weeks	51/70
			mRNA-1273	2
			adenovirus attenuated ChAdOx1-S	52			25/61
			adenovirus attenuated Janssen Ad26.CoV2.S	9
38	Erol 2021	Turkey	inactivated SARS-CoV-2 vaccine (CoronaVac, Sinovac)	48 patients and 56 healthy	SARS-CoV-2 IgG II Quant assay (Abbott)	4-6 weeks	21/31
			BNT162b2 vaccine (Comirnaty, Pfizer-BioNTech)				14/17
39	Hamm, 2022	Denmark	SARS-CoV-2 BNT162b2	200	SARS-CoV-2 N antigen, the Elecsys® Anti-SARS-CoV-2 immunoassay (Roche Diagnostics GmbH, Germany)	Anti-RBD IgG concentration and neutralizing capacity of antibodies were measured at first and second doses of BNT162b2 and 2 and 6 months after the first dose	72/200 " humoral response"
					in-house ELISA to estimate neutralizing capacity of antibodies (ACE-II host receptor/RBD interaction)	T-cell responses were measured 6 months after the first dose
					immunoglobulin G (IgG) antibodies specific for the RBD of the S protein	cellular response 6 months after the first dose of vaccine	13/200" T cell response"
					for cellular response, interferon-g (IFN-g) release after stimulation of T cells in fresh whole blood with SARS-CoV-2 S1 antigen
40	Russo, 2021	Italy	mRNA COVID-19 vaccine (BNT162b2,Comirnaty, Pfizer- BioNTech)	82	LIAISON SARS-CoV-2 S1/S2 IgG chemiluminescent assay against a recombinant Spike (S) protein (S1/S2) (DiaSorin S.p.A., Saluggia, Italy)	median time from the second vaccine dose = 43 days (IQR: 23–63)	43/82
41	Debska-Slizien, 2021	Poland	BNT162b2 (BionTech/Pfizer Comirnaty); 74% of KTR	142	IgG antibodies directed against spike (S)-SARS-CoV-2 antigen with a commercial chemiluminescent immunoassay (The LIAISON® SARSCoV-2 Trimetric-S IgG test, Diasorin, Italy)	14–21 days following the second one	73/142
			mRNA-1273 (Moderna); 26% of KTR
42	Vaiciuniene, 2021	Lithuania	BNT162b2 (Pfizer-BioNTech) SARS-CoV-2 mRNA vaccine	136	QuantiVac ELISA assay (Euroimmun), (against SARS-CoV-2 spike proteins)	three to six weeks after full vaccination" 2 doses" (mean 35 ± 11.5 days)	39/136
43	Chukwu, 2022	United Kingdom	Pfizer-BioNTech (BNT162b2) vaccine	373	Siemens Atellica SARS-CoV-2 Total (COV2T) immunoassay "Anti-spike Ab"	median (IQR): 38(22–55) days after second dose	212/373
			Oxford-AstraZeneca ChAdOx1-S (AZD1222) vaccine
44	D’Offizi, 2021	Rome	BNT162b2	61	chemiluminescence microparticle antibody assay (ARCHITECT®i2000sr Abbott Diagnostics) "anti-spike"	before 1st dose (T0), 2nd dose (T1) and 2 weeks after 2nd dose (T2).	47/61
			mRNA-1273 anti-SARS-CoV2 vaccine		Micro-neutralization assay (MNA)"neutralizing antibodies"
					cell-mediated response was measured by PBMC proliferation assay with IFN-γ and IL-2 production
45	Narasimhan, 2021	USA	Pfizer-BioNTech (New York, NY, USA)	73	FDA-approved SARS-CoV-2 anti-nucleocapsid protein IgG assay	median of 17.5 days after the 2D of the Pfizer vaccine and median 19 days after 2D of Moderna-mRNA vaccine	18/73
			Moderna vaccines (Cambridge, MA, USA)		SARS-CoV-2 anti-spike protein IgM assay (IgMSP)
					SARS-CoV-2 anti-spike protein IgG II assay (IgGSP)
					CD4+ T-cell activity was assessed as a marker of immune competence using the Cylex ImmuKnow® assay
46	Davidov, 2021	Israel	Pfizer-BioNTech BNT162b2 vaccine	76	immunoglobulin G (IgG) antibodies against the receptor-binding domain (RBD) of SARS-CoV-2	38 ± 24 days after the second dose 66% of samples were collected 21 days after vaccination	55/76
					neutralizing antibodies (NA)
47	Hod, 2021	Israel	BNT162b2 mRNA vaccine	120	(ELISA) that detects IgG antibodies against the RBD of SARS-CoV-2	2–4 weeks following the second vaccine dos ( mean time 26.7 ± 13.3 days)	42/120
					A SARS-CoV-2 pseudo-virus neutralization assay using a propagation-competent vesicular stomatitis virus spike, provided by Gert Zimmer, University of Bern, Switzerland
48	Kantauskaite, 2021	Germany	BNT162b2; Biontech/Pfizer	225	IgG antibodies levels against SARS-CoV-2 spike S1 subunit using Anti-SARS-CoV-2-QuantiVac-ELISA (Euroimmun AG)	mean 14 ± 2 days after both doses	56/225
			mRNA-1273; Moderna		SARS-CoV-2 neutralization efficacy (NT)
49	Kumar, 2021	Canada	mRNA-1273 vaccine (Spikevax [Moderna])	60	surrogate virus neutralization test (cPass SARS-CoV-2 Neutralization Antibody Detection Kit [GenScript]) against 3 SARS-CoV-2 VOCs (Alpha, Beta, and Delta) and wild virus	4 to 6 weeks after the third dose	33/60
					Spike-Pseudotyped Lentivirus Neutralization Assay
50	Seija, 2022	Uruguay	inactivated virus (CoronaVac®) n = 245	284	(IgG) against the receptor-binding domain (RBD) of SARS-CoV-2 Spike protein using the COVID-19 IgG QUANT ELISA Kit	30 and 40 days after the second dose injection	80/284
			BNT162b2 mRNA vaccine n = 39
51	Timmermann, 2021	Germany	mRNA-based vaccine BNT162b2 (BioN-Tech Manufacturing GmbH/Pfizer, Mainz,Germany) = 140	118	Anti-SARSCoV-2-Elisa (Euroimmun, Lübeck, Germany) for IgG to the viral spike protein (118)	at least 21 days after completed SARS-CoV-2 vaccination; mean interval between vaccination completion and blood sampling was 44.6 days (21–132 days)	92/118
			mRNA-based vaccine mRNA-1273 (Moderna, Cambridge, MA, USA)= 3		Anti-SARSCoV-2-Elisa (Euroimmun, Lübeck, Germany) for IgA to the viral spike protein (97)
			vector-based vaccine JNJ-78436735 (Janssen Pharmaceuticals, Companies of Johnson & Johnson, New Brunswick, NJ, USA) =1		Elecsys Anti-SARS-CoV-2 assay (Roche Diagnostics, Mannheim, Germany) for nucleocapsid total antibodies
52	Karaba, 2022	USA	mRNA-based vaccines (All received 2 doses)	25	Anti–receptorbinding domain (anti-RBD)	Pre-D4 samples were obtained at a median (IQR) of 8 d (1–19) before vaccination	Anti-RBD=21/25 ; Anti-S= 22/25
			followed by mRNA vaccine (17/25) or Ad26.COV2.S vaccine (8/25) as a D3		Surrogate neutralization against full-length spike proteins of the vaccine strain and 5 VOCs including Delta and Omicron "ACE2 Neutralizing Antibody Measurement"
			All received an mRNA-based D4 (15/25 mRNA-1273" moderna", 10/25 BNT162b2"pizer")		anti-spike " anti S"	median (IQR) of 29 d (17–38) after vaccination(D4)
					Anti-nucleocapsid " anti-N"
53	Saharia, 2022	USA	mRNA COVID-19 vaccine	53	neutralising antibodies inhibiting RBD-ACE2 interactions	8 weeks after receiving the second dose of an mRNA COVID-19 vaccine or 90 days after receiving the J&J vaccine " for all patients"	21/53
			J&J vaccine		anti-SARS-CoV-2 proteins S1	Visit 6 (365 days) after the first dose for patients receiving 3rd dose = 32
					ant- RBD proteins
					IgG or IgA antibodies against the SARS-CoV-2 N protein
					anti-SARS-CoV-2 proteins S2
					anti-SARS-CoV-2 CD4+ T cells using different versions of the SARS-CoV-2 T Cell Analysis Kit (Miltenyi Biotec)

## Sheet: Baseline
Studies Number	Studies ID		Age							Gender (males)					BMI, kg/m2							Lymphocyte count							Time from transplant, y							Deceased donor status					Antimetabolites					Calcineurin inhibitors
			Responders (Antibody positive)			Non-Responders (Antibody negative)				Responders (Antibody positive)		Non-Responders (Antibody negative)			Responders (Antibody positive)			Non-Responders (Antibody negative)				Responders (Antibody positive)			Non-Responders (Antibody negative)				Responders (Antibody positive)			Non-Responders (Antibody negative)				Responders (Antibody positive)		Non-Responders (Antibody negative)			Responders (Antibody positive)		Non-Responders (Antibody negative)			Responders (Antibody positive)		Non-Responders (Antibody negative)
			Mean	SD	Total	Mean	SD	Total		Event	Total	Event	Total		Mean	SD	Total	Mean	SD	Total		Mean	SD	Total	Mean	SD	Total		Mean	SD	Total	Mean	SD	Total		Event	Total	Event	Total		Event	Total	Event	Total		Event	Total	Event	Total
1	Strauss, 2021	Priming dose responders	18-39 = 13 40-59 = 16 ≥60 = 26		55	18-39 = 2 40-59 = 7 ≥60 = 22		31		23	55	14	31		Tatal sample = 26 (23 - 30.5), median (range)		161					NA	NA	NA	NA	NA	NA		<3 = 5 3-6 = 5 7-11 = 14 ≥12 = 31		55		<3 = 13 3-6 = 8 7-11 = 6 ≥12 = 4	31		NA	NA	NA	NA		12	55	26	31		NA	NA	NA	NA
2	Kamar, 2021	responders after three doses	54	16.37	67	65	16.97	32		46	67	23	32		NA	NA	NA	NA	NA	NA									8.25	6.8	67	7.8	7.54	32		NA	NA	NA	NA	Mycophenolate, or Azathioprine	41	67	24	32	Tacrolimus, or Cyclosporine	55	67	23	32
3	Hall, (A) 2021	with 3rd dose	All = median (IQR), 66.9 (64.0 – 71.8)		60					37	60										(103 cells/μL)	All = median (IQR) , 1.15 (0.90 – 1.60)							All = median, IQR, 3.57 (1.99 – 6.75)		60									MMP	44	60				59	60
4	Peled, 2021		59.1	16.64	14	60	14.42	63		9	14	41	63		4	36.4	14	16	35.5	63								Time to the second vaccine	10.4	10.9	14	8.5	8.8	63		NA	NA	NA	NA	Mycophenolate	5	14	53	63	Tacrolimus, or Cyclosporine	14	14	58	63
5	Hall, 2021	after 2 doses	64.63	13.48	38	66.467	5.068	72		24	38	51	72																3.27	3.43	38	3.38	3.27	72						Mycophenolate	18	38	64	72		36	38	71	72
6	Herrera, 2021		All patients, ,median (IQR) Heart = 60 (20–80) liver = 61.5 (18–88)		46 58					All = 73	104				All patients, ,median (IQR) Heart = 24.8 (18–36.5) liver = 26.3 (17–42)		46 58												All patients, median (IQR) Heart = 6.3 (0.4–21) liver = 4.6 (0.3–26.8)		46 58									MMP	All = 48	104				All = 98	104
7	Boyarsky, 2021	Dose 1− Dose 2+	18-39 = 35 40-59 = 94 ≥60 = 129		259	negative both doses 18-39 = 46 40-59 = 86 ≥60 = 169		301		103	259	124	301		NA	NA	NA	NA	NA	NA		NA	NA	NA	NA	NA	NA		<3 = 54 3-6 = 53 7-11 = 61 ≥12 = 85		253	<3 = 114 3-6 = 69 7-11 = 54 ≥12 = 62		299		NA	NA	NA	NA	Includes mycophenolate mofetil, mycophenolic acid, or azathioprine	167	259	258	301	Includes corticosteroids, tacrolimus, cyclosporine, sirolimus, everolimus, or belatacept, but not antimetabolites	92	259	33	301
8	Werbel, 2021	All positive	40-49 = 2 50-59 = 4 60-69 = 5 70-79 = 3		14					6	14				NA	NA	NA	NA	NA	NA		NA	NA	NA	NA	NA	NA		11.56	7.237	14					NA	NA	NA	NA
9	Boyarsky (B), 2021	mRNA vaccines	All patients 63 (48 - 69), median IQR							312	737				NA	NA	NA	NA	NA	NA		NA	NA	NA	NA	NA	NA		All patients = 6 (3-140), median IQR							NA	NA	NA	NA		511	737			Does not include anti-metabolite	234	737
10	Shostak, 2021		52	20.98	31	60.1	13.11	137		21	31	91	137		NA	NA	NA	NA	NA	NA		NA	NA	NA	NA	NA	NA		<1 = 1 1–4 = 13 4–8 = 9 >8 = 8		31	<1 = 15 1–4 = 56 4–8 = 31 >8 = 35		137		NA	NA	NA	NA	mycophenolate mofetil, mycophenolic acid, or azathioprine	25	31	129	137	both calcineurin and mTOR	1	31	28	137
11	Rozen-Zvi , 2021		53.68	14.45	112	59.7	13.02	196		76	112	121	196		26.84	4.38	112	26.94	4.77	196		NA	NA	NA	NA	NA	NA		7.05	7.17	112	7.11	7.77	196		NA	NA	NA	NA	mycophenolate	66	112	160	196	Tacrolimus and cyclosporine	112	112	196	196
12	Ben Zadok, 2021		47.667	23.32	18	65.667	8.81	19		14	18	17	19		NA	NA	NA	NA	NA	NA		NA	NA	NA	NA	NA	NA		8.055	9.519	18	8.1667	9.945	19		NA	NA	NA	NA	mycophenolate mofetil, mycophenolic acid	5	18	16	19		16	18	14	19
13	Schmidt, 2021		All patients = 54.5	12.7	40					All patients = 22	40										(cells/µl)	All patients median (IQR) = 1434 (1055)		38					All patients = 6.5 (9.9), median IQR		40										All = 35	40				All = 37	40
14	Grupper, 2021		54.55	12.8	51	60.9	12.2	85		34	51	53	85		27.4	3.9	51	26.71	4.2	85	10e3/µL	2.27	0.8	51	1.83	0.9	85		1st transplantation = 7.3 2nd transplantation = 5.74	7.967 5.825	51	4.716 4.09	5.65 4.56	85	Donor type (not living)?	14	51	38	85	MMF	32	51	72	85		46	51	77	85
15	Rabinowich, 2021		57.78	11.9	38	63.22	11.9	42		28	38	28	42		26.8	5.6	38	25.83	3.9	42	(103/µl)	1.755	0.7	38	1.59	0.8	42		7.43	5.525	38	5.98	5.93	42		NA	NA	NA	NA	MMF	15	38	25	42	Tacrolimus/cyclosporine	35	38	40	42
16	Korth, 2021		57	8.1	5	57.9	14.9	18		2	5	9	18		NA	NA	NA	NA	NA	NA		NA	NA	NA	NA	NA	NA		17.6	7.7	5	9.7	9.1	18		NA	NA	NA	NA	mycophenolate	3	5	15	18	Tacrolimus	2	5	12	18
17	Chavarot, 2021		All = median, 64, (53 - 73)		101					All = 68	101				NA	NA	NA	NA	NA	NA		NA	NA	NA	NA	NA	NA		All = median, 59 (29 - 104)		101					NA	NA	NA	NA		All with azathioprine and MMP = 81/101					All with tacrolimus = 8/101
18	Benotmane, 2021		56.8	14.52	98	58.9	12.55	106		64	98	66	106		25.13	5.49	98	25.1	3.98	106		NA	NA	NA	NA	NA	NA		8.53	8.2	98	6.6	7.215	106		79	98	84	106	MMF	70	98	91	106	Tacrolimus	48	98	67	106
19	Marinaki, 2021		≤60 = 11 >60 = 9		20	≤60 = 6 >60 = 8		14		16	20	11	14																≤11 = 9 >11 = 11		20	≤11 = 8 >11 = 6		14							5	20	10	14
20	Boyarsky, (C), 2021		18-39 = 30 40-59 =18 ≥60 = 28		76	18-39 = 69 40-59 =132 ≥60 = 159		360		27	75	138	350		<3 = 13 3-6 = 12 7-11 = 19 ≥12 = 31		75	<3 = 106 3-6 = 77 7-11 = 82 ≥12 = 89		354																				Includes mycophenolate mofetil, mycophenolic acid, or azathioprine	28	76	292	360	Does not include anti–metabolite maintenance immunosuppression	48	76	68	360
21	Bruminhent 2021		48.7	9.3	35					21	35											-							5.3	5.8	35					35	35				13	35				33	35
22	Alejo 2021		58.2	9.4	15	51	12.1	3		8	15	1	3																10.3	7.8	15	2.5	1.8	3							13	15	3	3				3	3
23	Reindl-Schwaighofer 2021		61.2	13.1	99	61.2	11.8	98		57	99	58	98																5.1	4.4	99	4.5	4.2	98		83	99	79	98		2	99	5	98
24	Peled 2021		57.7	15.9	64	64.7	8.9	32		49	64	19	32		26.9	4	64	26.8	5.9	32									7.8	7.6	96										47	64	28	32
25	Schrezenmeier 2021		59.7	13.8	25					14	25																		10.4	8.69	25										24	25
26	Kamar 2021		60	50.5	13	58	69.7	19		6	13	12	19																13.4	8.1	13	6.6	5.5	19							12	13	15	19		10	13	17	19
27	Holden 2021		53.1	13	28	60.2	12.9	52		14	28	30	52		27.5	6.2	28	25.6	4.4	52									10.1	8.8	28	8	8.3	52							23	28	52	52		28	28	47	52
28	Yanis 2021		72.1	3.6	54					33	54				28.1	5.4	54												7.6	7.8	54										24	54				12	54
29	Sadioglu 2021		38	12	16	48	11	69		4	16	34	69																5.8	3.5	16	7.2	6	69		10	16	16	69		9	16	45	69		15	16	65	69
30	Benning 2022		55 (45–63		135					85	135																		7 (3–14)		135					72	135				110	135				125	135
31	Ou 2021		57	17	609					244	609				26	4.4	609												8.3	8.9	609										438	609				470	609
32	Karaba 2021		60.7	16	47					21	47																		6.5	7.3	47										30	47				36	47
33	Kumar 2022		67.7	8.7	11	67.4	5.6	49		7	11	30	49								10e3/µL	1.05	0.4	11	1.2	0.5	49		6.6	11.3	11	4.3	3.3	49							7	11	37	49		10	11	49	49
34	Schramm 2021		55	10	50					32	50																		1.87	0.75	50
35	Caillard 2022		57.3	11.2	46	53.5	12.5	46		35	46	29	46		26	5.3	46	26.2	6	46									7.3	6.7	46	5.7	7.3	46		37	46	40	46		36	46	38	46		43	46	44	46
36	Mazzola 2021		61	9	143					28	38	64	95		25.4	4.5	38	25.3	4.4	95									4.8	5.2	143										24	38	71	95		31	38	78	95
37	Correia 2022		58.8	10.3	76	59.9	8.7	55		51	76	34	55																11.2	7.6	76	6.4	5.8	55							39	76	45	55
38	Erol 2021		38.8	33.6	48					26	35	9	13																10	15.3	48					9	35	2	13		23	35	12	13
39	Hamm, 2022
40	Russo, 2021	Categorial								24	43	23	39		25.93	3.83	43	25.3	3.77	39																					24	43	33	39		42	43	38	39
41	Debska-Slizien, 2021		49.67	15.88	73	58	12.11	69		44	73	39	69		25.5	3.98	73	25.42	4.48	69									11.67	9.83	73	7.17	7.19	69		69	73	64	69		52	73	60	69
42	Vaiciuniene, 2021		52	14	39	53	13	97		24	39	60	97								10e3/µL	2.4	3.1	39	1.9	1.5	97		7.4	5.1	39	6.1	4.6	97							20	39	93	97		33	39	90	97
43	Chukwu, 2022		51	14	212	58	13	161		136	212	92	161		27.7	6.1	212	26.9	5.3	161									9.03	6.03	212	6.22	5.74	161		135	212	103	161		115	212	148	161		194	212	156	161
44	D’Offizi, 2021		*	*	*					*	*	*	*																*	*	*															30	47	1	14
45	Narasimhan, 2021	Categorial	*	*	*					11	18	36	55																*	*	*										18	18	54	55
46	Davidov, 2021		58.33	17.51	55	66.67	7.95	21		33	55	10	21		25	4.57	55	25.33	3.98	21									11	9.9	55	7.33	6.36	21							7	55	10	21
47	Hod, 2021		58.17	12.71	42	60.6	13.22	78		32	42	64	78		28.5	4.84	42	27.13	5.04	78	10e3/µL	1.86	0.51	42	2.14	1.76	78		5.5	6	42	6	6.5	78		4	42	18	78		25	42	68	78		36	42	67	78
48	Kantauskaite, 2021		62	8.37	56	61.67	12.71	169		35	56	113	169																13.08	8.42	56	5.72	6.11	169							26	56	161	169		54	56	163	169
49	Kumar, 2021		*	*	*					*	*	*	*									*	*	*					*	*	*										*	*				*	*
50	Seija, 2022		54.33	24.91	80	58	20.91	204		46	80	119	204		27.6	9.74	80	28.13	8.88	204	10e3/µL	2.72	1.86	80	2.332	1.71	204		10.44	14.22	80	8.53	11.95	204							48	80	178	204		60	80	166	204
51	Timmermann, 2021		65.1	9.33	92	69.4	11.75	26		55	92	20	26																14.8	5.33	92	12.9	9.25	26							10	92	6	26		40	92	2	26
52	Karaba, 2022		*	*	*					*	*	*	*																*	*	*										*	*				*	*
53	Saharia, 2022		62.67	28.38	10	59.67	32.98	43		5	10	33	43																*	*	*
[truncated: 13 more columns]

## Sheet: B analysis
Studies Number	Studies ID		Age							Gender (males)					BMI, kg/m2							Lymphocyte count							Time from transplant, y							Deceased donor status					Antimetabolites					Calcineurin inhibitors
			Responders (Antibody positive)			Non-Responders (Antibody negative)				Responders (Antibody positive)		Non-Responders (Antibody negative)			Responders (Antibody positive)			Non-Responders (Antibody negative)				Responders (Antibody positive)			Non-Responders (Antibody negative)				Responders (Antibody positive)			Non-Responders (Antibody negative)				Responders (Antibody positive)		Non-Responders (Antibody negative)			Responders (Antibody positive)		Non-Responders (Antibody negative)			Responders (Antibody positive)		Non-Responders (Antibody negative)
			Mean	SD	Total	Mean	SD	Total		Event	Total	Event	Total		Mean	SD	Total	Mean	SD	Total		Mean	SD	Total	Mean	SD	Total		Mean	SD	Total	Mean	SD	Total		Event	Total	Event	Total		Event	Total	Event	Total		Event	Total	Event	Total
1	Strauss, 2021									23	55	14	31																												12	55	26	31
2	Kamar, 2021	responders after three doses	54	16.37	67	65	16.97	32		46	67	23	32																8.25	6.8	67	7.8	7.54	32							41	67	24	32		55	67	23	32
3	Hall, (A) 2021
4	Peled, 2021		59.1	16.64	14	60	14.42	63		9	14	41	63		4	36.4	14	16	35.5	63									10.4	10.9	14	8.5	8.8	63							5	14	53	63		14	14	58	63
5	Hall, 2021		64.63	13.48	38	66.467	5.068	72		24	38	51	72																3.27	3.43	38	3.38	3.27	72							18	38	64	72		36	38	71	72
6	Herrera, 2021
7	Boyarsky, 2021									103	259	124	301																												167	259	258	301		92	259	33	301
8	Werbel, 2021									6	14	16	40																8.21	7.14	14	6.324	5.191	40
9	Boyarsky (B), 2021	Janssen	53.5	16.26	2	52.4	10.65	10		0	2	5	10																53.5	16.26	2	9.13	5.88	10							1	2	9	10		2	2	8	10
10	Shostak, 2021		52	20.98	31	60.1	13.11	137		21	31	91	137																												25	31	129	137		1	31	28	137
11	Rozen-Zvi , 2021		53.68	14.45	112	59.7	13.02	196		76	112	121	196		26.84	4.38	112	26.94	4.77	196									7.05	7.17	112	7.11	7.77	196							66	112	160	196		112	112	196	196
12	Ben Zadok, 2021		47.667	23.32	18	65.667	8.81	19		14	18	17	19																8.055	9.519	18	8.1667	9.945	19							5	18	16	19		16	18	14	19
13	Schmidt, 2021
14	Grupper, 2021		54.55	12.8	51	60.9	12.2	85		34	51	53	85		27.4	3.9	51	26.71	4.2	85	10e3/µL	2.27	0.8	51	1.83	0.9	85		7.3	7.967	51	4.716	5.65	85	Donor type (not living)?	14	51	38	85		32	51	72	85		46	51	77	85
15	Rabinowich, 2021		57.78	11.9	38	63.22	11.9	42		28	38	28	42		26.8	5.6	38	25.83	3.9	42	10e3/µL	1.755	0.7	38	1.59	0.8	42		7.43	5.525	38	5.98	5.93	42							15	38	25	42		35	38	40	42
16	Korth, 2021		57	8.1	5	57.9	14.9	18		2	5	9	18																17.6	7.7	5	9.7	9.1	18							3	5	15	18		2	5	12	18
17	Chavarot, 2021
18	Benotmane, 2021		56.8	14.52	98	58.9	12.55	106		64	98	66	106		25.13	5.49	98	25.1	3.98	106									8.53	8.2	98	6.6	7.215	106		79	98	84	106		70	98	91	106		48	98	67	106
19	Marinaki, 2021									16	20	11	14																												5	20	10	14
20	Boyarsky, (C), 2021									27	75	138	350																												28	76	292	360		48	76	68	360
21	Bruminhent 2021																					-
22	Alejo 2021		58.2	9.4	15	51	12.1	3		8	15	1	3																10.3	7.8	15	2.5	1.8	3							13	15	3	3
23	Reindl-Schwaighofer 2021		61.2	13.1	99	61.2	11.8	98		57	99	58	98																5.1	4.4	99	4.5	4.2	98		83	99	79	98		2	99	5	98
24	Peled 2021		57.7	15.9	64	64.7	8.9	32		49	64	19	32		26.9	4	64	26.8	5.9	32																					47	64	28	32
25	Schrezenmeier 2021
26	Kamar 2021		60	50.5	13	58	69.7	19		6	13	12	19																13.4	8.1	13	6.6	5.5	19							12	13	15	19		10	13	17	19
27	Holden 2021		53.1	13	28	60.2	12.9	52		14	28	30	52		27.5	6.2	28	25.6	4.4	52									10.1	8.8	28	8	8.3	52							23	28	52	52		28	28	47	52
28	Yanis 2021
29	Sadioglu 2021		38	12	16	48	11	69		4	16	34	69																5.8	3.5	16	7.2	6	69		10	16	16	69		9	16	45	69		15	16	65	69
30	Benning 2022
31	Ou 2021
32	Karaba 2021
33	Kumar 2022		67.7	8.7	11	67.4	5.6	49		7	11	30	49								10e3/µL	1.05	0.4	11	1.2	0.5	49		6.6	11.3	11	4.3	3.3	49							7	11	37	49		10	11	49	49
34	Schramm 2021
35	Caillard 2022		57.3	11.2	46	53.5	12.5	46		35	46	29	46		26	5.3	46	26.2	6	46									7.3	6.7	46	5.7	7.3	46		37	46	40	46		36	46	38	46		43	46	44	46
36	Mazzola 2021									28	38	64	95		25.4	4.5	38	25.3	4.4	95																					24	38	71	95		31	38	78	95
37	Correia 2022		58.8	10.3	76	59.9	8.7	55		51	76	34	55																11.2	7.6	76	6.4	5.8	55							39	76	45	55
38	Erol 2021									26	35	9	13																							9	35	2	13		23	35	12	13
39	Hamm, 2022
40	Russo, 2021	Categorial								24	43	23	39		25.93	3.83	43	25.3	3.77	39																					24	43	33	39		42	43	38	39
41	Debska-Slizien, 2021		49.67	15.88	73	58	12.11	69		44	73	39	69		25.5	3.98	73	25.42	4.48	69									11.67	9.83	73	7.17	7.19	69		69	73	64	69		52	73	60	69
42	Vaiciuniene, 2021		52	14	39	53	13	97		24	39	60	97								10e3/µL	2.4	3.1	39	1.9	1.5	97		7.4	5.1	39	6.1	4.6	97							20	39	93	97		33	39	90	97
43	Chukwu, 2022		51	14	212	58	13	161		136	212	92	161		27.7	6.1	212	26.9	5.3	161									9.03	6.03	212	6.22	5.74	161		135	212	103	161		115	212	148	161		194	212	156	161
44	D’Offizi, 2021																																													30	47	1	14
45	Narasimhan, 2021	Categorial								11	18	36	55																												18	18	54	55
46	Davidov, 2021		58.33	17.51	55	66.67	7.95	21		33	55	10	21		25	4.57	55	25.33	3.98	21									11	9.9	55	7.33	6.36	21							7	55	10	21
47	Hod, 2021		58.17	12.71	42	60.6	13.22	78		32	42	64	78		28.5	4.84	42	27.13	5.04	78	10e3/µL	1.86	0.51	42	2.14	1.76	78		5.5	6	42	6	6.5	78		4	42	18	78		25	42	68	78		36	42	67	78
48	Kantauskaite, 2021		62	8.37	56	61.67	12.71	169		35	56	113	169																13.08	8.42	56	5.72	6.11	169							26	56	161	169		54	56	163	169
49	Kumar, 2021
50	Seija, 2022		54.33	24.91	80	58	20.91	204		46	80	119	204		27.6	9.74	80	28.13	8.88	204	10e3/µL	2.72	1.86	80	2.332	1.71	204		10.44	14.22	80	8.53	11.95	204							48	80	178	204		60	80	166	204
51	Timmermann, 2021		65.1	9.33	92	69.4	11.75	26		55	92	20	26																14.8	5.33	92	12.9	9.25	26							10	92	6	26		40	92	2	26
52	Karaba, 2022
53	Saharia, 2022		62.67	28.38	10	59.67	32.98	43		5	10	33	43

## Sheet: Outcomes
Studies Number	Studies ID		Seroconversion After 1st dose					Seroconversion After 2nd dose					Seroconversion After 3rd dose					Seroconversion After 4th dose					Total accumulated Seroconversion After the 4 doses
			Antispike antibodies		Neutralizing antibodies			Antispike antibodies		Neutralizing antibodies			Antispike antibodies		Neutralizing antibodies			Antispike antibodies		Neutralizing antibodies			Antispike antibodies		Neutralizing antibodies
			Event	Total	Event	Total		Event	Total	Event	Total		Event	Total	Event	Total		Event	Total	Event	Total		Event	Total	Event	Total
1	Strauss, 2021		55	161				75	161													Two doses	130	161
2	Kamar, 2021		4	101				36	99				26	99								Three doses	67	101
3	Hall, (A) 2021												26	60	14	60						Three doses	33	60	36	60
4	Peled, 2021							14	77	8	77											Two doses	14	77	8	77
5	Hall, 2021		6	121	7	119		32	110	22	108											Two doses	38	121	29	119
6	Herrera, 2021		27	104				40	104													Two doses	67	104
7	Boyarsky (A), 2021		98	658				259	658													Two doses	357	658
8	Werbel, 2021												8	30								Three doses	14	30
9	Boyarsky (B), 2021	Janssen	2	12																		one dose most probably	2	12
		mRNA	430	725																			430	725
10	Shostak, 2021		6	168				25	138													Two doses	31	168
11	Rozen-Zvi , 2021							112	308													second dose	118	308
12	Ben Zadok, 2021		6	39				10	28													Two doses	18	37
13	Schmidt, 2021		2	38	0	38		10	34	10	34											Two doses	12	38	10	38
14	Grupper, 2021							51	136													Two doses	51	136
15	Rabinowich, 2021							38	80													Second dose	38	80
16	Korth, 2021							5	23													Second dose	5	23
17	Chavarot, 2021		2	101				2	35														4	110
18	Benotmane, 2021		25	205				74	205													Two doses	98	205
19	Marinaki, 2021							20	34														20	34
20	Boyarsky, (C), 2021		76	436																		First dose	76	436
21	Bruminhent 2021							4	35	1	35												4	35	1	35
22	Alejo 2021							5	18				7	18				3	18				15	18
23	Reindl-Schwaighofer 2021												76	197	43	197							76	197	43	197
24	Peled 2021							26	96				38	96									64	96
25	Schrezenmeier 2021							0	25				9	25	7	20							9	25	7	20
26	Kamar 2021												5	37				13	37				18	37
27	Holden 2021							28	80														28	80
28	Yanis 2021		0	51				11	51														11	51
29	Sadioglu 2021							16	85														16	85
30	Benning 2022							41	135	32	135												41	135	32	135
31	Ou 2021		77	592				191	400														191	400
32	Karaba 2021							11	47				23	47	32	47							34	47	32	47
33	Kumar 2022												39	51	8	51							39	51	8	51
34	Schramm 2021		2	50	0	50		3	50		50												5	50		50
35	Caillard 2022																	46	92				46	92
36	Mazzola 2021		9	125				29	133														38	133
37	Correia 2022												76	131									76	131
38	Erol 2021		23	48				12	48														35	48
39	Hamm, 2022																					2nd dose	72	200
40	Russo, 2021																					2nd dose	43	82
41	Debska-Slizien, 2021																					2nd dose	73	142
42	Vaiciuniene, 2021																					2nd dose	39	136
43	Chukwu, 2022																					2nd dose	212	373
44	D’Offizi, 2021																					2nd dose	47	61	29	61
45	Narasimhan, 2021																					2nd dose	18	73
46	Davidov, 2021																					2nd dose	55	76
47	Hod, 2021																					2nd dose	52	120	42	120
48	Kantauskaite, 2021																					2nd dose	56	225	38	225
49	Kumar, 2021														wild strain = - 4 alpha = 17 beta variant = 15 delta = 12	60						3rd Dose			wild strain = 36 alpha = 34 beta variant = 30 delta = 33	60
50	Seija, 2022																					2nd dose	80	284
51	Timmermann, 2021																					2nd dose	92	118
52	Karaba, 2022														alpha 4/25 beta 2/25 delta 4/25 gamma 2/25 omicron 0/25 vaccine strain 3/25	25				alpha 10/25 beta 5/25 delta 11/25 gamma 6/25 omicron 0/25 vaccine strain 10/25	25	4th Dose	Anti-RBD=21 Anti-S= 22	25	Alpha 14/25 Beta 7/25 Delta variant 15/25 Gamma 8/25 Omicron 0/25 vaccine strain 13/25	25
53	Saharia, 2022	patients taking 2 doses																				2nd dose			21	53
